# Supplementary material for: Increased Risk of Developing Depression in Disability after Stroke: A Korean Nationwide Study
Source: Int J Environ Res Public Health. 2023 Jan 2;20(1):842. doi: 10.3390/ijerph20010842 (PMC9819798; doi:10.3390/ijerph20010842)
Supplement: Supplementary file 1 [file ijerph-20-00842-s001.zip]

Archive with 1 entries (1 files):
- ijerph-2116004-supplementary.pdf
